# Supplementary material for: Rare SMA Patients: A Comprehensive Look at Clinical Features, Genetic Profiles and Therapeutic Approaches
Source: Int J Mol Sci. 2026 May 12;27(10):4301. doi: 10.3390/ijms27104301 (PMC13207005; doi:10.3390/ijms27104301)
Supplement: Supplementary file 1 [file ijms-27-04301-s001.zip]

Archive with 1 entries (1 files):
- ijms-4255812-supplementary.pdf
